# Supplementary material for: An Improved Approach for Practical Synthesis of 5-Hydroxymethyl-2′-deoxycytidine (5hmdC) Phosphoramidite and Triphosphate
Source: Molecules. 2022 Jan 24;27(3):749. doi: 10.3390/molecules27030749 (PMC8839764; doi:10.3390/molecules27030749)
Supplement: Supplementary file 1 [file molecules-27-00749-s001.zip]

Archive with 1 entries (1 files):
- molecules-1567293-supplementary.pdf
